# Supplementary material for: The Novel Disease Vicia unijuga Caused by Colletotrichum tofieldiae in China: Implications for Host Growth, Photosynthesis, and Nutritional Quality
Source: J Fungi (Basel). 2025 Jul 29;11(8):567. doi: 10.3390/jof11080567 (PMC12387466; doi:10.3390/jof11080567)
Supplement: Supplementary file 1 [file jof-11-00567-s001.zip]

Archive with 1 entries (1 files):
- jof-3762145-supplementary.pdf
